# Supplementary material for: Perceptions and Intention to Get Vaccinated against Mpox among the LGBTIQ+ Community during the 2022 Outbreak: A Cross-Sectional Study in Peru
Source: Vaccines (Basel). 2023 May 21;11(5):1008. doi: 10.3390/vaccines11051008 (PMC10220940; doi:10.3390/vaccines11051008)
Supplement: Supplementary file 1 [file vaccines-11-01008-s001.zip]

Archive with 3 entries (3 files):
- Informed consent (for vaccines).pdf
- Supplementary material S1 (for vaccines).pdf
- Supplementary material S2 (for vaccines).pdf
